# Supplementary material for: Comparison of air displacement plethysmography and octopolar multifrequency bioelectrical impedance analysis in NCAA Division I male lacrosse athletes
Source: PeerJ. 2026 May 27;14:e21301. doi: 10.7717/peerj.21301 (PMC13221984; doi:10.7717/peerj.21301)
Supplement: Supplemental Information 1 [file peerj-14-21301-s001.xlsx]

## Sheet: Sheet1
ID #	BIA Weight	BIA FM	BIA FFM	BIA PBF	ADP Weight	ADP FM	ADP FFM	ADP PBF	BMI	Age
1258	197	33.4	163.6	17	196.733	24.587	172.146	12.5	28.3	18.08
1322	177.3	26.1	151.2	14.7	176.975	22.127	154.849	12.5	25.4	19.75
1426	191.3	34.1	157.2	17.9	190.857	34.862	155.995	18.3	28.2	22.17
1454	211.5	43.7	167.8	20.7	211.312	50.715	160.597	24	30.8	21.92
1493	177	30.2	146.8	17.1	176.752	22.685	154.067	12.8	29.5	22.42
1609	179.7	17.9	161.8	9.9	179.41	18.506	160.904	10.3	24.4	20.08
1702	182.3	17.4	164.9	9.5	182.092	26.358	155.734	14.5	22.2	18.33
1705	180.6	15.9	164.7	8.8	180.333	18.665	161.668	10.4	25.2	20.08
1747	202	28.5	173.5	14.1	201.653	27.044	174.609	13.4	27.4	19.17
8193	196.3	37.3	159	19	196.067	47.078	148.989	24	26.9	18.92
2175	186.9	20.7	166.2	11.1	186.503	17.666	168.837	9.5	26.8	22.5
2181	180.9	20	160.9	11	180.56	27.187	153.373	15.1	25.2	20
2437	190.1	18.6	171.5	9.8	189.604	15.593	174.011	8.2	24.7	19.83
2481	167.3	9.7	157.6	5.8	166.956	16.422	150.534	9.8	21.8	19.58
2954	176.9	8.7	168.2	4.9	176.598	16.896	159.702	9.6	23.6	18.42
3388	192.7	23.8	168.9	12.4	192.493	11.804	180.689	6.1	27.7	18.17
3484	220.5	36.9	183.6	16.7	220.075	34.146	185.929	15.5	27.9	23
5246	190.5	31.3	159.2	16.4	190.085	32.124	157.961	16.9	26.9	22.58
3765	175.3	23.2	152.1	13.2	175.046	17.133	157.913	9.8	23.4	20.42
3793	193.4	16.2	177.3	8.3	193.014	9.972	183.041	5.2	27.3	18.83
3852	161.4	21.8	139.6	13.6	161.028	18.712	142.317	11.6	23.2	23
4077	195	18	177	9.2	194.558	16.759	177.798	8.6	25.7	22.25
6688	185.9	19.4	166.5	10.4	185.615	17.39	168.225	9.4	23.9	23
1748	187.1	36.3	150.8	19.4	186.825	29.004	157.82	15.5	27.2	19.75
4915	206.3	9	197.3	4.3	205.777	16.678	189.099	8.1	26.1	19.75
8652	181.7	25	156.8	13.8	181.366	26.722	154.644	14.7	25.4	23
5544	196.8	15.4	181.4	7.8	196.387	15.71	180.677	8	26.3	19.92
5768	192.1	28.5	163.6	14.9	191.925	30.867	161.058	16.1	25.5	22.5
5783	209.7	23.6	186.1	11.2	209.424	26.155	183.27	12.5	26.9	19.42
6012	188	18.3	169.8	9.7	187.701	12.927	174.774	6.9	24.8	22
6144	188	10.5	177.5	5.6	187.698	12.053	175.646	6.4	24.1	20.58
6405	222	42.8	179.2	19.2	221.557	42.236	179.321	19.1	28.9	23.08
4898	189.7	22.4	167.3	11.8	189.266	24.583	164.683	13	26.1	22.67
7161	225.7	15.8	209.9	7.1	225.172	28.009	197.162	12.4	25.7	20.92
7173	168.9	22.1	146.8	13.1	168.456	16.506	151.95	9.8	24.9	19.42
7237	167.7	12.9	154.8	7.7	167.351	16.812	150.54	10	24.1	21.75
7244	157.5	25.7	131.8	16.3	157.377	21.687	135.69	13.8	26.2	20.33
7161	191.4	19	172.4	9.9	190.888	21.85	169.037	11.4	26.3	20.92
7686	200.3	18.7	181.7	9.3	199.875	29.239	170.637	14.6	26.4	20.42
7813	187.5	20	167.6	10.6	187.274	25.023	162.252	13.4	27.7	21.67
7995	171.1	15	156.1	8.8	170.835	22.529	148.306	13.2	25.3	21.5
8079	176.9	21	155.9	11.8	176.639	14.354	162.285	8.1	23.6	20.75
8158	197.2	28.1	169.1	14.3	196.823	14.682	182.141	7.5	26.7	22.17
8875	185.9	15.5	170.4	8.4	185.564	22.165	163.399	11.9	23.2	18.33
8209	186.8	26.1	160.7	14	186.319	19.303	167.016	10.4	27.2	21.17
8339	170.9	15.3	155.6	8.9	170.584	19.83	150.754	11.6	25.2	19.5
8362	205.7	11.5	194.2	5.5	205.277	15.129	190.148	7.4	25.1	22.17
4430	211.8	11.6	200.2	5.5	211.16	17.503	193.657	8.3	27.2	19.5
8699	175.1	23.4	151.7	13.4	174.883	19.829	155.054	11.3	27.4	20.17
7568	167.9	20	147.9	11.8	167.584	19.277	148.307	11.5	27.1	18.83
9141	189	26.3	162.7	13.9	188.605	25.192	163.413	13.4	26.4	23.17
9747	175.7	20.5	155.2	11.6	175.396	22.921	152.475	13.1	23.5	22.42
9818	213.4	31.1	182.3	14.6	212.944	39.57	173.375	18.6	28.5	18.83
9825	181.5	19.5	162	10.7	181.234	15.141	166.093	8.4	27.6	21.42
